# Supplementary material for: Dose–Volume Constraints fOr oRganS At risk In Radiotherapy (CORSAIR): An “All-in-One” Multicenter–Multidisciplinary Practical Summary
Source: Curr Oncol. 2022 Sep 27;29(10):7021–50. doi: 10.3390/curroncol29100552 (PMC9600677; doi:10.3390/curroncol29100552)
Supplement: Supplementary file 1 [file curroncol-29-00552-s001.zip]

Archive with 1 entries (1 files):
- curroncol-1877938-supplementary updated.pdf
